# Supplementary material for: Estrogen Treatment Lowers the Risk of Complications in Menopausal Women with Mild Burn Injury
Source: Medicina (Kaunas). 2025 Feb 9;61(2):300. doi: 10.3390/medicina61020300 (PMC11857297; doi:10.3390/medicina61020300)
Supplement: Supplementary file 1 [file medicina-61-00300-s001.zip]

Archive with 1 entries (1 files):
- medicina-3343630-supplementary.pptx
